# Supplementary material for: Botensilimab plus balstilimab in relapsed/refractory microsatellite stable metastatic colorectal cancer: a phase 1 trial
Source: Nat Med. 2024 Jun 13;30(9):2558–67. doi: 10.1038/s41591-024-03083-7 (PMC11405281; doi:10.1038/s41591-024-03083-7)
Supplement: Supplementary file 3 — Individual patient genomics and biomarker data [file 41591_2024_3083_MOESM3_ESM.xlsx]

## Sheet: Biomarkers
Supplementary Table 7 I Individual patient biomarker and genomics data
Patient	Dose Level	Liver Mets	Confirmed BOR	Study Ongoing	BOR%	TMB Adj baseline	RAS	BRAF	Included in RNA-Seq Analysis?
1	1.0 mg/kg BOT + BAL	Active LM	SD	No	-3.9548
2	1.0 mg/kg BOT + BAL	No history of LM	SD	No	-34.7368	3.3746	KRASG12D	WT	Yes
3	2.0 mg/kg BOT + BAL	Active LM	PD	No	24.0437	3.11667	WT	WT	Yes
4	2.0 mg/kg BOT + BAL	No history of LM	PD	No	4.87805	1.24667	WT	WT	Yes
5	2.0 mg/kg BOT + BAL	No history of LM	PR	Yes	-58.6667	0.601839	WT	WT	Yes
6	2.0 mg/kg BOT + BAL	No history of LM	CR	Yes	-100
7	2.0 mg/kg BOT + BAL	No history of LM	SD	No	12.7273	3.54655	KRASA146T ; KRASG13D	WT	Yes
8	1.0 mg/kg BOT + BAL	No history of LM	SD	No	8.96552
9	1.0 mg/kg BOT + BAL	No history of LM	SD	No	-22.3881
10	1.0 mg/kg BOT + BAL	No history of LM	PD	No	20.7317
11	1.0 mg/kg BOT + BAL	No history of LM	PD	No	4.7619
12	1.0 mg/kg BOT + BAL	No history of LM	PR	No	-49.7207	4.79322	WT	BRAFG466V	Yes
13	1.0 mg/kg BOT + BAL	No history of LM	PR	Yes	-51.3514	0.881264	WT	WT	Yes
14	2.0 mg/kg BOT + BAL	Treated LM	PD	No	13.913	5.2231	WT	WT	Yes
15	2.0 mg/kg BOT + BAL	Active LM	PD	No	42.236	3.86897	NRASQ61R	WT	Yes
16	2.0 mg/kg BOT + BAL	Active LM	SD	No	-4.51128	3.26713	WT	WT	Yes
17	2.0 mg/kg BOT + BAL	Treated LM	SD	No	14.9425	2.96621	KRASG12S	WT	Yes
18	1.0 mg/kg BOT + BAL	No history of LM	NE	No	2.08333
19	1.0 mg/kg BOT + BAL	No history of LM	NA	No	#N/A
20	1.0 mg/kg BOT + BAL	No history of LM	PD	No	0	3.50356	KRASG13D	WT	Yes
21	1.0 mg/kg BOT + BAL	No history of LM	SD	Yes	8.33333
22	1.0 mg/kg BOT + BAL	No history of LM	PD	No	12.6214
23	1.0 mg/kg BOT + BAL	No history of LM	PR	Yes	-61.9048	6.42678	KRASG12D	WT	Yes
24	2.0 mg/kg BOT + BAL	No history of LM	SD	No	4.83871
25	2.0 mg/kg BOT + BAL	Active LM	PD	No	22.695		KRASG13D	WT
26	2.0 mg/kg BOT + BAL	Active LM	PD	No	30.5389
27	2.0 mg/kg BOT + BAL	Active LM	SD	No	-6.66667	4.06241	KRASG12C	WT	Yes
28	2.0 mg/kg BOT + BAL	Active LM	PD	No	33.9286
29	2.0 mg/kg BOT + BAL	Active LM	PD	No	42.4242
30	1.0 mg/kg BOT + BAL	No history of LM	SD	Yes	9.63855
31	1.0 mg/kg BOT + BAL	No history of LM	PR	Yes	-75.6522	4.40632	NRASQ61R	WT	Yes
32	1.0 mg/kg BOT + BAL	Treated LM	SD	No	13.3333	5.33057	KRASG12V	WT	Yes
33	2.0 mg/kg BOT + BAL	No history of LM	PD	No	21.6216
34	2.0 mg/kg BOT + BAL	Active LM	PD	No	50
35	2.0 mg/kg BOT + BAL	Treated LM	SD	No	0	5.50253	WT	WT	Yes
36	2.0 mg/kg BOT + BAL	Treated LM	SD	Yes	-6.32911
37	2.0 mg/kg BOT + BAL	No history of LM	NE	No	0
38	2.0 mg/kg BOT + BAL	No history of LM	SD	Yes	6.77966
39	2.0 mg/kg BOT + BAL	Treated LM	SD	No	-16.6667
40	1.0 mg/kg BOT + BAL	Treated LM	SD	No	9.52381
41	1.0 mg/kg BOT + BAL	No history of LM	PD	No	22.5352
42	1.0 mg/kg BOT + BAL	No history of LM	PR	Yes	-59.4937
43	1.0 mg/kg BOT + BAL	No history of LM	PR	Yes	-65.5172
44	1.0 mg/kg BOT + BAL	No history of LM	SD	Yes	12
45	1.0 mg/kg BOT + BAL	No history of LM	SD	Yes	13.1579
46	1.0 mg/kg BOT + BAL	No history of LM	PD	Yes	8.33333
47	1.0 mg/kg BOT + BAL	No history of LM	PD	No	18.2692
48	1.0 mg/kg BOT + BAL	No history of LM	PD	No	-6.25
49	1.0 mg/kg BOT + BAL	No history of LM	NA	No	#N/A
50	1.0 mg/kg BOT + BAL	No history of LM	PR	Yes	-100
51	1.0 mg/kg BOT + BAL	No history of LM	SD	Yes	-34.4828
52	1.0 mg/kg BOT + BAL	No history of LM	PD	Yes	51.7241	3.39609	KRASG12S	WT	Yes
53	1.0 mg/kg BOT + BAL	No history of LM	PD	No	21.6346
54	2.0 mg/kg BOT + BAL	No history of LM	SD	No	-5	6.49126	NRASG12V	WT	Yes
55	2.0 mg/kg BOT + BAL	No history of LM	SD	No	-21.2121
56	2.0 mg/kg BOT + BAL	No history of LM	SD	No	-1.65746	4.8577	KRAST144I	BRAFD594G	Yes
57	2.0 mg/kg BOT + BAL	Treated LM	SD	No	-16.2791
58	1.0 mg/kg BOT + BAL	No history of LM	PR	Yes	-73.6111
59	2.0 mg/kg BOT + BAL	No history of LM	PR	Yes	-59.0909	0.902759	WT	WT	Yes
60	2.0 mg/kg BOT + BAL	Treated LM	PR	Yes	-55.5556
61	2.0 mg/kg BOT + BAL	No history of LM	SD	No	-26.6667
62	2.0 mg/kg BOT + BAL	Treated LM	PR	No	-56
63	2.0 mg/kg BOT + BAL	No history of LM	SD	No	3.0303
64	2.0 mg/kg BOT + BAL	Treated LM	PD	Yes	15
65	2.0 mg/kg BOT + BAL	No history of LM	SD	No	-8.92857	10.3817	KRASG13D	WT	Yes
66	2.0 mg/kg BOT + BAL	Treated LM	PD	No	11.6883
67	2.0 mg/kg BOT + BAL	No history of LM	SD	Yes	3.27869
68	2.0 mg/kg BOT + BAL	No history of LM	PR	Yes	-50
69	2.0 mg/kg BOT + BAL	No history of LM	SD	Yes	-100
70	2.0 mg/kg BOT + BAL	No history of LM	PR	No	-47.9592	4.53529	KRASG13D	WT	Yes
71	2.0 mg/kg BOT + BAL	Treated LM	NE	No	2.5641
72	2.0 mg/kg BOT + BAL	No history of LM	SD	Yes	15.7895
73	2.0 mg/kg BOT + BAL	Active LM	PD	No	33.3333	2.06345	WT	WT	Yes
74	1.0 mg/kg BOT + BAL	Active LM	PD	No	62.4242
75	1.0 mg/kg BOT + BAL	Active LM	SD	No	12.1951	3.91195	KRASK117N	WT	Yes
76	2.0 mg/kg BOT + BAL	Active LM	PD	No	88.2353	2.79425	NRASR102* ; KRASG12A	WT	Yes
77	2.0 mg/kg BOT + BAL	No history of LM	SD	No	7.8125	4.42782	KRAS p.G12D	WT	Yes
78	2.0 mg/kg BOT + BAL	Active LM	NA	No	#N/A
79	2.0 mg/kg BOT + BAL	Treated LM	SD	Yes	-3.84615	2.04195	KRASG13D	WT	Yes
80	2.0 mg/kg BOT + BAL	Active LM	PD	No	23.1481	3.28862	WT	WT	Yes
81	2.0 mg/kg BOT + BAL	Active LM	PD	No	75
82	2.0 mg/kg BOT + BAL	Active LM	PD	No	-21.1111	5.9969	KRASK117N	WT	Yes
83	2.0 mg/kg BOT + BAL	No history of LM	SD	No	-3.57143
84	2.0 mg/kg BOT + BAL	Treated LM	SD	No	-48.2759	1.93448	WT	WT	Yes
85	1.0 mg/kg BOT + BAL	No history of LM	SD	Yes	0
86	1.0 mg/kg BOT + BAL	No history of LM	SD	No	0
87	1.0 mg/kg BOT + BAL	No history of LM	SD	No	13.5922	4.51379	KRASK117N	WT	Yes
88	2.0 mg/kg BOT + BAL	Active LM	NA	No	#N/A	2.2354	WT	WT	Yes
89	2.0 mg/kg BOT + BAL	No history of LM	PR	No	-62.3656	7.07161	KRASQ61L	WT	Yes
90	1.0 mg/kg BOT + BAL	Active LM	NA	No	#N/A	2.64379	KRASG13D	WT	Yes
91	1.0 mg/kg BOT + BAL	Active LM	SD	No	18.0233	4.34184	WT	WT	Yes
92	2.0 mg/kg BOT + BAL	No history of LM	SD	Yes	-62.5	3.09517	WT	WT	Yes
93	2.0 mg/kg BOT + BAL	Active LM	SD	No	4.57516		KRASA146T	WT
94	2.0 mg/kg BOT + BAL	No history of LM	SD	Yes	-12.1951	2.19241	WT	WT	Yes
95	2.0 mg/kg BOT + BAL	Active LM	PD	No	13.5484	5.41655	KRASG12V	WT	Yes
96	2.0 mg/kg BOT + BAL	No history of LM	SD	No	3.0303		KRASG12V	WT
97	2.0 mg/kg BOT + BAL	No history of LM	PR	No	-100	12.918	WT	WT	Yes
98	2.0 mg/kg BOT + BAL	Active LM	PD	Yes	9.58904		WT	WT
99	2.0 mg/kg BOT + BAL	Treated LM	PD	Yes	12.1212
100	1.0 mg/kg BOT + BAL	No history of LM	SD	Yes	-14.2857		WT	WT
101	1.0 mg/kg BOT + BAL	No history of LM	SD	Yes	17.8947
Abbreviations: BAL, balstilimab; BOR, best overall response; BOT, botensilimab; LM, liver metastases; PD, progressive disease; PR, partial response; SD, stable disease; TMB, tumor mutational burden; WT, wild-type.
